# Supplementary material for: Spatial Distribution and Risk Assessment of Antibiotics in 15 Pharmaceutical Plants in the Pearl River Delta
Source: Toxics. 2023 Apr 17;11(4):382. doi: 10.3390/toxics11040382 (PMC10143516; doi:10.3390/toxics11040382)
Supplement: Supplementary file 1 [file toxics-11-00382-s001.zip]

Archive with 1 entries (1 files):
- toxics-2288991-supplementary.pdf
